# Supplementary material for: Human Papillomavirus in Head and Neck Squamous Cell Carcinoma of Unknown Primary Is a Common Event and a Strong Predictor of Survival
Source: PLoS One. 2014 Nov 4;9(11):e110456. doi: 10.1371/journal.pone.0110456 (PMC4219682; doi:10.1371/journal.pone.0110456)
Supplement: Table S1 — Raw data for all pathological and clinical characteristics pertaining to this study, to comply with the open access policy. (XLSX) [file pone.0110456.s001.xlsx]

## Sheet: Ark1
Age at diagnosis	HPV status (present:1, absent:0)	p16 status (positive:1, negative:0)	Both HPV and p16 positive(1:yes, 2:no)	Gender (0:male, 1:female)	Recurrence status (No recurrence:1, Treated for recurrence, but now recurrence free:2, recurrence in spite of treatment:3, never recurrence free:4)	Recurrence (yes:1, no:2)	Status at last follow-up (alive:1, died of other cancer type:2, 3:died due to CUP, 4: died of other causes)	Days til death	Days till 1. st recurrence	Years til death	Period (1:before 2005, 2:after 2005)	Nonkeratinizing (1:yes, 2:no)	Cystic (1:yes, 2:no)	Differentiation (1:well diff, 2: moderately, 3:poorly)
57		0	0	1	3	2	3	285	238	0.78	0	0	0	2
41	0	0	0	1	3	2	3	717	377	1.96	1	0	0	1
73	1	1	1	1	1	1	0	3946	3946	10.81	0	1	1	3
51	0	0	0	1	1	1	0	2925	2925	8.01	1	0	0	2
64	0	0	0	1	1	1	0	3185	3185	8.73	0	0	0	2
52	0	0	0	0	3	2	1	837	3722	2.29	0	0	0	2
58	0	0	0	1	3	2	2	161	163	0.44	0	0	1	1
62	0	0	0	1	3	2	1	1331	406	3.65	1	0	0	2
57	0	0	0	0	3	2	1	309	213	0.85	0	0	0	2
54	0	0	0	0	4	2	0	3554	365	9.74	0	0	0	1
54	1	1	1	1	1	1	0	1146	1146	3.14	1	1	1	3
73	0	0	0	1	2	2	3	507	1	1.39	1	0	1	1
64	0	0	0	1	2	2	1	1371	1	3.76	0	0	0	2
48	0	0	0	0	2	2	1	235	1	0.64	0	0	0	2
57	0	0	0	1	2	2	1	649	1	1.78	1	0	0	1
50	0	0	0	0	1	1	0	2047	2047	5.61	1	0	0	3
71	0	0	0	0	1	1	0	902	902	2.47	1	1	1	3
44	1	1	1	1	1	1	0	1389	1389	3.81	1	1	1	3
60	0	0	0	1	3	2	1	357	264	0.98	1	0	1	3
78	0	0	0	1	1	1	3	187	1504	0.51	1	0	0	1
73	0	0	0	0	3	2	1	828	485	2.27	1	0	0	1
59	0	0	0	1	1	1	0	2224	2224	6.09	1	0	1	1
48	0	0	0	1	1	1	0	2233	2233	6.12	1	1	0	3
70	0	0	0	1	1	1	0	1973	1973	5.41	1	0	0	1
61	1	1	1	1	1	1	0	1860	1860	5.1	1	1	1	3
62	0	1	0	1	1	1	0	1921	1921	5.26	1	1	1	3
66	0	0	0	1	3	2	1	347	213	0.95	1	0	0	1
66	1	1	1	1	1	1	2	1581	3384	4.33	0	1	1	3
62	0	0	0	0	1	1	0	3281	3281	8.99	0	0	0	1
61	0	0	0	1	3	2	1	777	289	2.13	0	0	0	1
55	0	0	0	1	1	1	0	3107	3107	8.51	0	0	0	1
51	0	0	0	1	1	1	2	2197	3078	6.02	0	0	0	1
70	0	0	0	1	1	1	0	2908	2908	7.97	1	0	0	1
66	1	1	1	1	1	1	0	3527	3527	9.66	0	1	1	3
65	1	1	1	1	1	1	0	3608	3608	9.88	0	1	1	3
55	0	0	0	0	2	2	1	66	1	0.18	0	0	0	1
72	1	0	0	0	3	2	1	492	244	1.35	0	1	1	3
69	0	0	0	1	3	2	1	280	484	0.77	0	0	0	1
61	0	0	0	0	1	1	2	1068	3882	2.93	0	0	0	1
52	1	1	1	1	1	1	0	4294	4294	11.76	0	1	1	3
48	0	0	0	0	2	2	1	336	1	0.92	0	0	0	1
68	0	0	0	1	2	2	1	181	1	0.5	0	0	1	2
53	0	0	0	1	2	2	1	204	1	0.56	0	0	1	1
47	1	1	1	1	4	2	0	4738	1532	12.98	0	1	1	3
87	0	0	0	0	2	2	1	170	1	0.47	0	0	0	1
71	0	0	0	1	2	2	1	439	1	1.2	1	0	0	3
56	0	0	0	1	2	2	1	574	1	1.57	1	1	0	3
59	0	0	0	1	1	1	0	2768	2768	7.58	1	0	0	2
56	0	0	0	1	2	2	3	574	1	1.57	1	1	0	3
62	0	0	0	1	1	1	2	321	2699	0.88	1	0	0	1
49	0	0	0	0	1	1	0	2635	2635	7.22	1	0	0	1
63	1	1	1	1	1	1	0	2700	2700	7.4	1	1	0	3
74	0	0	0	1	2	2	1	119	1	0.33	1	0	0	1
57	0	1	0	1	1	1	0	2569	2569	7.04	1	0	1	1
47	1	0	0	1	1	1	0	2519	2519	6.9	1	0	0	2
60	0	0	0	1	1	1	3	948	2470	2.6	1	0	0	2
45	1	1	1	1	4	2	0	1648	1035	4.52	1	1	0	3
56	0	0	0	1	2	2	1	620	1	1.7	1	0	1	2
65	0	0	0	1	1	1	0	1242	852	3.4	1	0	0	1
60	0	0	0	1	1	1	0	1043	1043	2.86	1	1	0	3
